# Supplementary material for: Predictors of Development of Hepatorenal Syndrome in Hospitalized Cirrhotic Patients with Acute Kidney Injury
Source: J Clin Med. 2021 Nov 29;10(23):5621. doi: 10.3390/jcm10235621 (PMC8658275; doi:10.3390/jcm10235621)
Supplement: Supplementary file 1 [file jcm-10-05621-s001.zip]

Archive with 1 entries (1 files):
- jcm-1469596-supplementary.pdf
